# Supplementary material for: A Proteomic Approach Reveals That miR-423-5p Modulates Glucidic and Amino Acid Metabolism in Prostate Cancer Cells
Source: Int J Mol Sci. 2022 Dec 29;24(1):617. doi: 10.3390/ijms24010617 (PMC9820599; doi:10.3390/ijms24010617)
Supplement: Supplementary file 1 [file ijms-24-00617-s001.zip]

Archive with 1 entries (1 files):
- ijms-2074075-supplementary.pdf
